# Supplementary material for: Diagnostics of Primary Immunodeficiency Diseases: A Sequencing Capture Approach
Source: PLoS One. 2014 Dec 11;9(12):e114901. doi: 10.1371/journal.pone.0114901 (PMC4263707; doi:10.1371/journal.pone.0114901)
Supplement: S1 Table — Design coverage for the 179 target genes in the PID gene panel. (XLSX) [file pone.0114901.s002.xlsx]

## Sheet: Sheet1
Target Gene	Design Coverage (%)
	Exon	Exon +/- 25bp	Gene
ADA	100	100	15.52
AICDA	100	100	28.62
AIRE	93.67	93.83	57.94
AK2	100	100	12.71
AP3B1	100	100	4.22
ATM	98.15	98.16	24.3
BLM	99.25	99.26	16.66
BLNK	100	100	9.96
BTK	100	100	89,9*
C16orf57	100	100	14.97
C1QA	100	100	69.68
C1QB	100	100	63.99
C1QC	100	100	32.87
C1R	100	100	4.35
C1S	100	100	68.63
C2	100	100	15.24
C3	97.38	97.4	35.71
C4A	99.79	99.79	59.29
C4B	94.42	94.47	54.49
C4BPA	100	100	17.96
C4BPB	100	100	23.63
C5	100	100	19.83
C6	100	100	14.46
C7	100	100	12.79
C8A	100	100	9.59
C8B	100	100	15.42
C8G	100	100	98.36
C9	100	100	7.59
CARD9	94.32	93.02	56.11
CASP10	100	100	19
CASP8	100	100	23.17
CD19	100	100	62.49
CD247	100	100	4.54
CD27	100	100	31.97
CD3D	91.47	92.23	42.02
CD3E	100	100	28.6
CD3G	100	100	28.04
CD4	100	100	19.12
CD40	93.88	91.4	31.66
CD40LG	100	100	99,0*
CD55	91.08	91.41	13.66
CD59	100	100	10.27
CD79A	100	100	47.24
CD79B	100	100	73.81
CD81	100	100	16.01
CD8A	100	100	45.84
CFB	100	100	94.44
CFD	94.36	94.7	53
CFH	99.46	99.47	11.99
CFI	100	100	9.33
CFP	100	100	63.99
CIITA	98.32	98.34	22.06
CLNK	100	100	4.51
COMT	100	100	29.15
CORO1A	100	100	79.65
CR2	100	100	27.22
CSF3R	100	100	46.85
CXCR4	100	100	58.21
CYBA	100	100	26.35
CYBB	100	100	95,5*
DCBLD2	94.07	93.15	7.86
DCLRE1C	100	100	15.2
DKC1	100	100	50.13
DNMT3B	99.88	99.89	37.73
DOCK8	98.14	98.16	9.58
ELANE	93.03	93.44	51.98
FADD	100	100	40.01
FAS	97.32	97.45	17.07
FASLG	100	100	27.4
FERMT3	100	100	27.33
FHL1	100	100	27.59
FOXN1	100	100	36.53
FOXP3	100	100	55.47
G6PC3	100	100	53.68
G6PD	100	98.64	35.55
GFI1	100	100	43.06
HAX1	100	100	59.2
HCLS1	100	99.07	21.75
ICOS	100	100	13.62
IFNGR1	100	100	17.01
IFNGR2	92.8	90.79	9.76
IGHA1	98.3	98.35	49.33
IGHA2	92.26	92.43	46.55
IGHE	100	100	67.38
IGHG1	95.62	95.7	58.15
IGHG2	94.5	94.65	65.78
IGHG3	85.15	85.38	55.82
IGHG4	94.05	94.31	96.16
IGHM	97.19	97.25	40.46
IGKC	100	100	100
IGLL1	94.39	94.8	21.92
IKBKG	100	100	30.92
IL12B	100	100	30.96
IL12RB1	86.94	86.09	25.32
IL17F	100	100	12.79
IL17RA	94.69	93.85	27.72
IL2RA	100	100	6.46
IL2RG	100	100	100,0*
IL7R	100	100	19.42
IRAK4	99.28	99.3	27.41
IRF8	100	100	23.66
ITGB2	98.44	98.47	31.69
ITK	100	100	8.9
JAK3	93.48	93.05	50.69
LCK	100	100	34.14
LIG1	100	100	22.35
LIG4	100	100	100
LRRC8A	100	100	28.23
LYST	100	100	19.12
MASP2	100	100	30.54
MBL2	100	100	50.41
MEFV	100	100	37.35
MPO	100	100	61.95
MRE11A	95.2	95.31	13.31
MS4A1	100	100	54.94
MVK	100	100	16.53
MYD88	100	100	83.92
MYH9	100	100	28.67
MYO5A	100	99.56	8.83
NAALAD2	100	100	13.59
NBN	100	100	17.69
NCF1	95.4	95.58	32.94
NCF2	100	100	20.29
NFKBIA	96.65	94.62	94.49
NHEJ1	100	100	3.55
NLRP3	97.49	97.53	20.88
NOD2	88.38	88.56	16.77
PNP	100	100	44.4
NRAS	100	100	25.73
ORAI1	100	100	11.03
ORC4L	100	100	14.1
PGM3	100	100	25.93
PICALM	100	100	9.84
PML	100	100	15.49
PRF1	89.45	89.76	65.75
PRKDC	99.02	99.02	23.4
PTPRC	100	100	13.98
RAB27A	100	100	9.7
RAC2	87.05	88.08	13.01
RAD50	94.36	94.43	13.33
RAG1	100	100	100
RAG2	100	100	100
RFX5	100	100	91.61
RFXANK	100	100	40.36
RFXAP	93.28	93.67	16.78
RNASEH2	100	100	30.31
RNF168	95.98	96.09	9.86
ROBLD3	100	100	33.6
SBDS	100	100	30.32
SERPING1	100	100	22.12
SH2D1A	100	100	73,3*
SLC37A4	100	100	91.37
STAT1	100	100	28.25
STAT3	100	100	25.62
STAT5B	100	100	26.58
STIM1	97.18	97.25	3.04
TAP1	100	100	70.68
TAP2	97.85	97.9	51.64
TAPBP	99.54	99.56	24.61
TBK1	100	100	18.91
TBX1	97.09	97.17	23.88
TICAM1	100	100	100
TIMM8A	100	100	89,9*
TLR3	100	100	50.96
TMC6	100	100	55.37
TMC8	94.68	94.8	67.79
TNFRSF13B	100	100	8.04
TNFRSF13C	75.68	77.69	69.08
TNFRSF1A	100	100	32.71
TRAF3	100	100	15.07
TREX1	100	100	100
TYK2	100	100	33.37
UNC13D	99.39	99.4	54.24
UNC93B1	99.44	99.46	45.67
UNG	100	100	19.05
WAS	100	100	95,8*
XIAP	100	100	70,5*
XRCC4	100	100	1.6
ZAP70	100	100	30.9
*For these genes, intronic sequences were included in the target region
Genes were selected based on the 2009 IUIS PID classification, as well as reports on additional genes presented at the 2010 European Society for Immunodeficiencies (ESID) meeting
